# Supplementary material for: Repeated Recruitment of LTR Retrotransposons as Promoters by the Anti-Apoptotic Locus NAIP during Mammalian Evolution
Source: PLoS Genet. 2007 Jan 12;3(1):e10. doi: 10.1371/journal.pgen.0030010 (PMC1781489; doi:10.1371/journal.pgen.0030010)
Supplement: Table S2 — (25 KB XLS) [file pgen.0030010.st002.xls]

## Sheet: Sheet1
Table S2. Primers and associated information
Target	Primer	Sequence (5'-3')	Annealing Temp.	Extension Time	Application
NAIP	NAIPf-R	ctgtggtatccatgagctgtac	55	1min	5' RACE (outer)
NAIP	NAIPf-2R	actgggagatcctctcgtcag	55	1min	5' RACE (inner)
mNaipa	1aORF-3'R	ggaagcttcctgaggctattgc	58	1min	5' RACE (outer)
mNaipa	1aORF-R	ttgccagctgaactgcatccac	58	1min	5' RACE (inner)
mNaipb	1bORF-3'R	ggaagtttcctgagtctggtgg	58	1min	5' RACE (outer)
mNaipb	1bORF-R	caagactgaaagtgcatccactc	58	1min	5' RACE (inner)
mNaipe	1eORF-R2	caaaagcactgaacgccaagtc	58	1min	5' RACE (outer)
mNaipe	1eRACE-R	gctctttgccacctgaaatg	58	1min	5' RACE (inner)
mNaipf	1fORF-R2	aaaagcactgaaccccaagtttc	58	1min	5' RACE (outer)
mNaipf	1fRACE-R	gctgaactagattcatcccgaaac	58	1min	5' RACE (inner)
rNaip1/2	RAT-outer-R	ttcacccgtatgtcgtacttgc	55	1min	5' RACE (outer)
rNaip1/2	RAT-inner-R	atctttgcccgagaggaactc	55	1min	5' RACE (inner)
NAIP	NAIPb-F	ctcttcgactgcctgttcatc	55	1min	RT-PCR (LTR-Xu et al.)
NAIP	MinLTR-F	gtgaactcagacagaagtgtgg	54-58	0.5-1min	RT-PCR (LTR-TestisTSS)
NAIP	NAIPf-2R	actgggagatcctctcgtcag	54-58	0.5-1min	RT-PCR (LTR)
NAIP	NAIPf-F	gtacagctcatggataccacag	55	1min	RT-PCR (ORF)
NAIP	NAIPd-R	cccttgtagctttgaatatactg	55	1min	RT-PCR (ORF)
GAPDH	GAPDH-F	catgagaagtatgacaacagcctc	55	0.5min	RT-PCR (control)
GAPDH	GAPDH-R	gttgctgtagccaattcgttgtc	55	0.5min	RT-PCR (control)
mNaipa	5'1aORR1E-F	ggcggagcctcatcagagg	60	30sec	RT-PCR (upstream 1aLTR)
mNaipa	1aMTE-F	tccttctaccaaaccttccgtg	58	45sec	RT-PCR (1aLTR)
mNaipa	1aORF-R	ttgccagctgaactgcatccac	58	45sec	RT-PCR (1aLTR)
mNaipa	1aORFb-F	ggtggatgcagttcagctg	58	45sec	RT-PCR (1aORF)
mNaipa	1aORFb-R	acaaatccctcatagccttgg	58	45sec	RT-PCR (1aORF)
mNaipb	5'1bORR1E-F	gaggtggagcatggtggag	59	30sec	RT-PCR (upstream 1bLTR)
mNaipb	1bMTE-F	gctcctgccaagccttctgtg	58	45sec	RT-PCR (1bLTR)
mNaipb	1bORF-R	caagactgaaagtgcatccactc	58	45sec	RT-PCR (1bLTR)
mNaipb	1bORFb-F	agagtggatgcactttcagtc	58	45sec	RT-PCR (1bORF)
mNaipb	1bORFb-R	catattgggtaatttcctctgg	58	45sec	RT-PCR (1bORF)
mNaipe/f	5'1e/1fORR1E-F	aggcggggcatggtgaag	58	30sec	RT-PCR (upstream 1e/1fLTR)
mNaipe	1eMTE-F	ccttgagatacagatcttcagag	58	45sec	RT-PCR (1eLTR)
mNaipe	1eORF-R	gaaggaactcacattccggac	58	45sec	RT-PCR (1eLTR)
mNaipe	1eORF-F	tgctcttctcggggtggatgc	58	45sec	RT-PCR (1eORF)
mNaipe	1eORF-3'R	ttacatgaacaaatccttcgtagc	58	45sec	RT-PCR (1eORF)
mNaipf	1fMTE-F	tgtgaccagctggcttcctgc	58	45sec	RT-PCR (1fLTR)
mNaipf	1fORF-R	tgaaggaactcacattctggtc	58	45sec	RT-PCR (1fLTR)
mNaipf	1fORF-F	gctcgtttcgggatgaatctag	58	45sec	RT-PCR (1fORF)
mNaipf	1fORF-3'R	catgaacaaatccctcgtagtc	58	45sec	RT-PCR (1fORF)
gapdh	gapdh-f	gtggcagtgatggcatggac	55	0.5min	RT_PCR (control)
gapdh	gapdh-r	gtggagtctactggtgtcttc	55	0.5min	RT_PCR (control)
rNaip1	Naip1MTE-F	tgctccttctaccacagcttc	59	30sec	RT-PCR (LTR)
rNaip1	Naip1ORF-R	ggtcgtaatttcctgtggctc	59	30sec	RT-PCR (LTR)
rNaip1	1aORFb-F	ggtggatgcagttcagctg	59	45sec	RT-PCR (ORF)
rNaip1	Naip1ORF-3'R	catgaagaaatcccgtgtagc	59	45sec	RT-PCR (ORF)
rNaip2	Naip2MTE-F	tgtgaccagctggtttcctg	59	30sec	RT-PCR (LTR)
rNaip2	Naip2ORF-R	ctggttgtaatttccggtgaac	59	30sec	RT-PCR (LTR)
rNaip2	Naip2ORF-F	agttcaccggaaattacaaccag	59	45sec	RT-PCR (ORF)
rNaip2	Naip2ORF-F.2	tgccaagtacatacaaacctacg	59	30sec	RT-PCR (ORF)
rNaip2	Naip2ORF-3'R	catgaagaaatccctcgtagg	59	45sec	RT-PCR (ORF)
rNaip2	Naip2ORF-3'R.2	cagaagaatgaactgccactcc	59	30sec	RT-PCR (ORF)
GAPDH	qGAPDH-F	cccatcaccatcttccaggag	see Methods	see Methods	qRT-PCR (control)
GAPDH	qGAPDH-R	cttctccatggtggtgaagacg	see Methods	see Methods	qRT-PCR (control)
NAIP	qTotal-F	gcattctcctctattagactag	see Methods	see Methods	qRT-PCR (Total)
NAIP	qTotal-R	gccaactgaactgcatctag	see Methods	see Methods	qRT-PCR (Total)
NAIP	qLTR-F2	ggaaaacccatatatttgatgtc	see Methods	see Methods	qRT-PCR (LTR)
NAIP	qLTR-R4	tatttaaggaacttgttgcccag	see Methods	see Methods	qRT-PCR (LTR)
mNaipa	1aCPE-F3	agctcttccggaaagttcctggagaatactg	55	0.5min	genomic PCR
mNaipb	1bCPE-F3	agctcttaagactgtgtctgggcctacactg	55	0.5min	genomic PCR
mNaipe/f	1e/fCPE-F3	agctcttaaggagtttggatcctttaagaggc	55	0.5min	genomic PCR
mNaipa	1aCPE-R3	agctaagcttagttacttcatgttcttcaacac	55	0.5min	genomic PCR
mNaipb/e/f	1b/e/fCPE-R3	agctaagctttactttcatttcccctcgcac	55	0.5min	genomic PCR
Primer name suffixes F and R, distinguish forward and reverse primers, respectively.
